# Supplementary material for: The Anti-Inflammatory Effect of a γ-Lactone Isolated from Ostrich Oil of Struthio camelus (Ratite) and Its Formulated Nano-Emulsion in Formalin-Induced Paw Edema
Source: Molecules. 2021 Jun 17;26(12):3701. doi: 10.3390/molecules26123701 (PMC8234909; doi:10.3390/molecules26123701)
Supplement: Supplementary file 1 [file molecules-26-03701-s001.zip]

Archive with 1 entries (1 files):
- molecules-1226770-supplementary.pdf
